# Supplementary material for: Effects of different stocking densities on growth, nutritional quality, stress and antioxidant response in Labeo rohita; cultured in in-pond raceway system
Source: PLoS One. 2024 May 24;19(5):e0298753. doi: 10.1371/journal.pone.0298753 (PMC11125534; doi:10.1371/journal.pone.0298753)
Supplement: S1 File — (XLSX) [file pone.0298753.s001.xlsx]

## Sheet: S1 table
	S1 Table. Monthly variations (Mean ± SE) in water quality parameters in all density groups, measured at four different times in 24 h between June till November.
	Time	June	July	August	September	October	November
	Water temperature (oC)
	LD
	08:00:00	33.77 ± 0.15	33.44 ± 0.32	32.76 ± 0.25	31.92 ± 0.31	27.00 ± 0.32	20.61 ± 0.26
	12:00:00	33.82 ± 0.41	33.15 ± 0.18	33.95 ± 0.41	32.83 ± 0.41	27.50 ± 0.28	21.20 ± 0.30
	16:00:00	33.87 ± 0.43	32.88 ± 0.12	33.77 ± 0.42	32.92 ± 0.42	27.93 ± 0.28	21.50 ± 0.30
	00:00:00	33.94 ± 0.22	32.58 ± 0.45	32.48 ± 0.21	32.01 ± 0.23	27.88 ± 0.28	21.65 ± 0.30
	MD
	08:00:00	33.60 ± 0.15	33.40 ± 0.32	32.79 ± 0.25	32.00 ± 0.31	28.00 ± 0.32	20.80 ± 0.26
	12:00:00	33.70 ± 0.41	33.45 ± 0.18	33.55 ± 0.41	33.01 ± 0.41	27.54 ± 0.28	21.60 ± 0.30
	16:00:00	33.45 ± 0.43	32.69 ± 0.12	33.80 ± 0.42	33.32 ± 0.42	28.43 ± 0.28	22.15 ± 0.30
	00:00:00	34.14 ± 0.22	33.18 ± 0.45	32.98 ± 0.21	33.40 ± 0.23	28.88 ± 0.28	22.68 ± 0.30
	HD
	08:00:00	33.40 ± 0.46	33.54 ± 0.32	32.84 ± 0.25	32.13 ± 0.31	28.21 ± 0.32	21.45 ± 0.12
	12:00:00	33.77 ± 0.25	33.59 ± 0.18	33.69 ± 0.41	33.16 ± 0.41	27.78 ± 0.28	22.00 ± 0.23
	16:00:00	33.69 ± 0.32	32.77 ± 0.12	33.96 ± 0.42	33.38 ± 0.42	28.51 ± 0.28	21.80 ± 0.45
	00:00:00	33.16 ± 0.21	33.33 ± 0.45	32.83 ± 0.21	33.41 ± 0.23	28.76 ± 0.28	22.55 ± 0.67
	pH
	LD
	08:00:00	8.25 ± 0.11	8.30 ± 0.06	8.39 ± 0.02	8.38 ± 0.01	8.36 ± 0.04	8.30 ± 0.01
	12:00:00	8.52 ± 0.10	8.53 ± 0.04	8.51 ± 0.03	8.51 ± 0.02	8.42 ± 0.01	8.35 ± 0.02
	16:00:00	8.44 ± 0.08	8.52 ± 0.04	8.54 ± 0.05	8.56 ± 0.03	8.47 ± 0.01	8.40 ± 0.02
	00:00:00	8.42 ± 0.06	8.43 ± 0.07	8.40 ± 0.01	8.44 ± 0.01	8.41 ± 0.01	8.32 ± 0.02
	MD
	08:00:00	8.12 ± 0.11	8.33 ± 0.06	8.54 ± 0.02	8.34 ± 0.01	8.63 ± 0.04	8.40 ± 0.01
	12:00:00	8.43 ± 0.10	8.39 ± 0.04	8.87 ± 0.03	8.58 ± 0.02	8.67 ± 0.01	8.43 ± 0.02
	16:00:00	8.57 ± 0.08	8.67 ± 0.04	8.66 ± 0.05	8.76 ± 0.03	8.78± 0.01	8.66 ± 0.02
	00:00:00	8.56 ± 0.06	8.59 ± 0.07	8.33 ± 0.01	8.66 ± 0.01	8.76 ± 0.01	8.37 ± 0.02
	HD
	08:00:00	7.50 ± 0.45	8.35 ± 0.06	8.63 ± 0.02	8.46 ± 0.01	8.74 ± 0.04	7.87 ± 0.11
	12:00:00	8.20 ± 0.45	8.40 ± 0.04	8.79 ± 0.03	8.63 ± 0.02	8.72 ± 0.01	8.44 ± 0.11
	16:00:00	8.33 ± 0.28	8.55 ± 0.04	8.72 ± 0.05	8.65 ± 0.03	8.75± 0.01	8.65 ± 0.23
	00:00:00	7.45 ± 0.76	8.51 ± 0.07	8.58 ± 0.01	8.61 ± 0.01	8.79 ± 0.01	7.54 ± 0.87
	Dissolved oxygen (mg/L)
	0.15 m deep
	LD
	08:00:00	3.13 ± 0.32	3.15± 0.42	3.14 ± 0.42	3.54 ± 0.36	3.70 ± 0.24	3.78 ± 0.22
	12:00:00	10.25 ± 1.33	10.23 ± 1.26	10.20 ± 1.24	8.74 ± 0.88	6.88 ± 0.28	5.91 ± 0.40
	16:00:00	10.67 ± 1.34	10.82 ± 1.32	10.85 ± 1.41	9.64 ± 1.03	7.84 ± 0.39	6.76 ± 0.50
	00:00:00	4.46 ± 0.36	4.44 ± 0.42	4.41 ± 0.45	4.54 ± 0.31	5.33 ± 0.27	5.13 ± 0.31
	MD
	08:00:00	3.43 ± 0.32	3.32± 0.42	3.18 ± 0.42	3.66 ± 0.36	3.88 ± 0.24	3.79 ± 0.22
	12:00:00	10.33 ± 1.33	10.54 ± 1.26	10.32 ± 1.24	8.64 ± 0.88	6.78 ± 0.28	5.88 ± 0.40
	16:00:00	10.56 ± 1.34	10.77 ± 1.32	10.68 ± 1.41	9.76 ± 1.03	7.69 ± 0.39	6.87 ± 0.50
	00:00:00	4.55 ± 0.36	4.49 ± 0.42	4.53 ± 0.45	4.64 ± 0.31	5.48 ± 0.27	5.23 ± 0.31
	HD
	08:00:00	3.16±0.30	3.29±0.35	3.23±0.41	3.59±0.39	3.79±0.26	3.74±0.24
	12:00:00	10.27±1.29	10.44±1.21	10.43±1.30	8.57±0.79	6.83±0.29	6.11±0.43
	16:00:00	10.71±1.31	10.79±1.29	10.59±1.33	9.87±0.98	7.73±0.40	6.83±0.53
	00:00:00	4.51±0.41	4.54±0.39	4.65±0.38	4.69±0.27	5.54±0.29	5.09±0.29
	1.22 m deep
	LD
	08:00:00	3.03 ± 0.30	3.17± 0.44	3.09 ± 0.39	3.46 ± 0.38	3.66 ± 0.26	3.81 ± 0.25
	12:00:00	10.15 ± 1.31	10.29 ± 1.28	10.12 ± 1.21	8.78 ± 0.85	6.89 ± 0.29	5.88 ± 0.42
	16:00:00	10.47 ± 1.34	10.78 ± 1.30	10.81 ± 1.38	9.60 ± 1.05	7.81 ± 0.31	6.72 ± 0.48
	00:00:00	4.31 ± 0.36	4.33 ± 0.41	4.35 ± 0.41	4.51 ± 0.33	5.30 ± 0.24	5.11 ± 0.33
	MD
	08:00:00	3.43 ± 0.32	3.32± 0.42	3.18 ± 0.42	3.66 ± 0.36	3.88 ± 0.24	3.79 ± 0.22
	12:00:00	10.33 ± 1.33	10.54 ± 1.26	10.32 ± 1.24	8.64 ± 0.88	6.78 ± 0.28	5.88 ± 0.40
	16:00:00	10.56 ± 1.34	10.77 ± 1.32	10.68 ± 1.41	9.76 ± 1.03	7.69 ± 0.39	6.87 ± 0.50
	00:00:00	4.55 ± 0.36	4.49 ± 0.42	4.53 ± 0.45	4.64 ± 0.31	5.48 ± 0.27	5.23 ± 0.31
	HD
	08:00:00	3.05 ± 0.36	3.33± 0.44	3.19 ± 0.41	3.46 ± 0.32	3.71 ± 0.26	3.93 ± 0.29
	12:00:00	10.18 ± 1.34	10.33± 1.28	10.16 ± 1.21	8.78 ± 0.95	6.90 ± 0.29	5.96 ± 0.40
	16:00:00	10.33 ± 1.42	10.66 ± 1.30	10.59 ± 1.38	9.81 ± 1.15	7.83 ± 0.31	6.77 ± 0.41
	00:00:00	4.35 ± 0.38	4.32 ± 0.41	4.41 ± 0.41	4.42 ± 0.29	5.36 ± 0.22	5.16 ± 0.30
	Ammonia (ppm)
	LD
	08:00:00	0.87±0.01	0.91±0.01	0.88±0.01	0.82±0.01	0.78±0.01	0.79±0.01
	12:00:00	1.21±0.02	1.12±0.02	1.04±0.02	1.11±0.02	1.08±0.02	1.13±0.02
	16:00:00	1.13±0.01	1.01±0.01	1.18±0.01	1.17±0.01	1.31±0.01	1.32±0.01
	00:00:00	0.76±0.01	0.96±0.01	0.86±0.01	0.99±0.01	0.92±0.01	0.86±0.01
	MD
	08:00:00	0.86±0.01	0.88±0.01	0.93±0.01	0.91±0.01	0.89±0.01	0.91±0.01
	12:00:00	1.17±0.02	1.19±0.02	1.16±0.02	1.08±0.02	1.09±0.02	1.18±0.02
	16:00:00	1.03±0.01	1.21±0.01	1.22±0.01	1.03±0.01	1.25±0.01	1.12±0.01
	00:00:00	0.86±0.01	0.98±0.01	0.91±0.01	0.94±0.01	0.98±0.01	0.91±0.01
	HD
	08:00:00	0.90±0.01	0.93±0.01	0.87±0.01	0.97±0.01	0.88±0.01	0.94±0.01
	12:00:00	1.02±0.02	1.32±0.02	1.2±0.02	1.12±0.02	1.2±0.02	1.18±0.02
	16:00:00	1.03±0.01	1.13±0.01	1.13±0.01	1.23±0.01	1.03±0.01	1.20±0.01
	00:00:00	0.91±0.01	0.86±0.01	0.76±0.01	0.91±0.01	0.89±0.01	0.84±0.01
	Nitrites (mg/L)
	LD
	08:00:00	0.20±0.01	0.12±0.01	0.18±0.01	0.16±0.01	0.21±0.01	0.19±0.01
	12:00:00	0.17±0.01	0.16±0.01	0.11±0.01	0.12±0.01	0.17±0.01	0.18±0.01
	16:00:00	0.18±0.01	0.19±0.01	0.10±0.01	0.14±0.01	0.13±0.01	0.15±0.01
	00:00:00	0.11±0.01	0.13±0.01	0.09±0.01	0.11±0.01	0.14±0.01	0.12±0.01
	MD
	08:00:00	0.21±0.01	0.14±0.01	0.13±0.01	0.14±0.01	0.17±0.01	0.20±0.01
	12:00:00	0.16±0.01	0.17±0.01	0.10±0.01	0.12±0.01	0.19±0.01	0.17±0.01
	16:00:00	0.19±0.01	0.16±0.01	0.12±0.01	0.15±0.01	0.16±0.01	0.14±0.01
	00:00:00	0.13±0.01	0.15±0.01	0.11±0.01	0.12±0.01	0.15±0.01	0.13±0.01
	HD
	08:00:00	0.21±0.01	0.19±0.01	0.20±0.01	0.21±0.01	0.14±0.01	0.11±0.01
	12:00:00	0.17±0.01	0.18±0.01	0.17±0.01	0.16±0.01	0.17±0.01	0.14±0.01
	16:00:00	0.13±0.01	0.15±0.01	0.18±0.01	0.19±0.01	0.16±0.01	0.11±0.01
	00:00:00	0.14±0.01	0.12±0.01	0.11±0.01	0.13±0.01	0.15±0.01	0.12±0.01

## Sheet: S2 table
	S2 Table. Output of repeated measure ANOVA indicating the effect of stocking density on different parameters measured in the study
	Between-Subjects Factors: Stocking density					Tests of Between-Subjects Effects
			Value Label	N		Transformed Variable: Average
	Density	1.00	LD	60		Source		Type III Sum of Squares	df	Mean Square	F	Sig.	Partial Eta Squared	Noncent. Parameter	Observed Powera
		2.00	MD	60		Density	Condition factor	512.108	2	256.054	254.445	8.65283e-53	0.741941	508.889	1
		3.00	HD	60			HSI	0.185602	2	0.0928008	4.60568	0.0112224	0.0494673	9.21137	0.77342
							SGR	9261.95	2	4630.98	238.768	5.43934e-51	0.729579	477.535	1
							Moisture	29.1292	2	14.5646	0.35886	0.698979	0.00403854	0.717721	0.106959
							Crude protein	31.5948	2	15.7974	2.45507	0.0887762	0.0269921	4.91015	0.488975
							Crude ash	0.358782	2	0.179391	3.02565	0.0510433	0.033058	6.0513	0.580198
							Crude fat	20.9129	2	10.4565	26.7965	6.81952e-11	0.232414	53.593	1
							Methionine	17.0574	2	8.52872	1.20678	0.30161	0.0134524	2.41355	0.261301
							Threonine	43.0895	2	21.5448	1.16276	0.314998	0.0129682	2.32553	0.252985
							Valine	148.602	2	74.3011	7.98744	0.000477328	0.0827821	15.9749	0.953259
							Isoleucine	9651.92	2	4825.96	302.207	8.42742e-58	0.773487	604.413	1
							Leucine	357.975	2	178.987	7.32374	0.00087924	0.0764293	14.6475	0.934869
							Phenylalanine	370.658	2	185.329	7.87086	0.000531227	0.0816727	15.7417	0.950422
							Histidine	1741.57	2	870.787	17.0312	1.71897e-07	0.161386	34.0624	0.999739
							Lysine	560.841	2	280.421	15.5611	5.94919e-07	0.149538	31.1222	0.999354
							Arginine	633.827	2	316.914	17.6444	1.02939e-07	0.16623	35.2888	0.999822
							Ornithine	1.8775	2	0.938751	4.83289	0.00904498	0.0517812	9.66578	0.794189
							Cysteine	0.465307	2	0.232653	0.542211	0.582424	0.00608937	1.08442	0.138633
							Aspartic acid	991.931	2	495.966	31.9907	1.38069e-12	0.265503	63.9814	1
							Asparagine	740.301	2	370.15	18.2815	6.06159e-08	0.171205	36.563	0.999881
							Serine	33.8448	2	16.9224	1.37698	0.25503	0.0153207	2.75395	0.293489
							Glutamic acid	20.6742	2	10.3371	0.273458	0.761065	0.0030804	0.546916	0.0927318
							Glycine	442.722	2	221.361	10.6968	4.11555e-05	0.107834	21.3936	0.98892
							Alanine	249.524	2	124.762	6.49147	0.00190279	0.0683374	12.9829	0.902616
							Proline	57.1961	2	28.5981	1.55354	0.214367	0.0172513	3.10708	0.326777
							Tyrosine	97.6235	2	48.8117	7.93172	0.000502361	0.0822522	15.8634	0.951922
							Myristic acid	0.112295	2	0.0561475	13.1218	4.85454e-06	0.129124	26.2436	0.997218
							Pentadecyclic acid	0.00690667	2	0.00345333	3.97787	0.0204235	0.0430143	7.95575	0.707174
							Palmitic acid	371.15	2	185.575	27.8829	2.97359e-11	0.239579	55.7658	1
							Stearic acid	10.5775	2	5.28874	20.4738	1.00342e-08	0.187878	40.9476	0.999971
							Arachidic acid	0.0591717	2	0.0295858	0.223876	0.79964	0.00252329	0.447752	0.0846477
							Tetrasenoic acid	1.84265	2	0.921326	25.068	2.59616e-10	0.220731	50.136	0.999999
							Pentadecenoic acid	0.085805	2	0.0429025	5.56015	0.00455071	0.0591127	11.1203	0.850336
							Palmitoleic acid	0.160507	2	0.0802533	0.439267	0.645209	0.00493896	0.878535	0.120674
							Oleic acid	6.84304	2	3.42152	0.402571	0.669209	0.00452823	0.805143	0.114379
							Linoleic acid	12.0978	2	6.04891	18.9035	3.62519e-08	0.176005	37.8071	0.99992
							Alpha linoleic acid	5.62387	2	2.81194	18.9892	3.37834e-08	0.176661	37.9783	0.999924
							Ecosapentanoic acid	55.6539	2	27.827	48.7304	1.38083e-17	0.355099	97.4607	1
							Decosapentanoic acid	0.273022	2	0.136511	1.65545	0.19395	0.0183622	3.3109	0.345867
							Decosahexanoic acid	16.0558	2	8.02789	16.1621	3.57352e-07	0.154422	32.3243	0.999553
							HB	24.1467	2	12.0734	68.7837	7.90603e-23	0.437323	137.567	1
							WBC	1494.32	2	747.16	36.5052	5.32513e-14	0.29203	73.0105	1
							RBC	4.05316	2	2.02658	17.2212	1.46605e-07	0.162892	34.4423	0.999768
							HCT	741.155	2	370.577	53.3259	7.48346e-19	0.375996	106.652	1
							MCV	483.05	2	241.525	4.77254	0.00957786	0.0511677	9.54508	0.788831
							MCH	56.966	2	28.483	3.29506	0.0393522	0.0358959	6.59013	0.619419
							MCHC	239.382	2	119.691	29.5575	8.3984e-12	0.250365	59.115	1
							Triglycerides	66708.8	2	33354.4	62.3218	3.23901e-21	0.413215	124.644	1
							SGPT	92.5167	2	46.2583	6.14005	0.00264147	0.0648779	12.2801	0.885165
							SGOT	113.517	2	56.7583	7.12015	0.00106134	0.0744629	14.2403	0.928028
							ALP	531.017	2	265.508	2.424	0.0915016	0.0266596	4.848	0.483711
							ALB	0.704207	2	0.352103	2.61999	0.0756261	0.0287531	5.23997	0.516423
							GLUC	2052.68	2	1026.34	68.8168	7.76019e-23	0.437441	137.634	1
							Cortisol	5140.03	2	2570.01	6.29935	0.00227616	0.0664493	12.5987	0.893392
							Amylase	147.548	2	73.7741	27.6362	3.58807e-11	0.237963	55.2723	1
							Lipase	7.25891	2	3.62945	1.89589	0.153221	0.0209732	3.79179	0.390335
							Protease	52.966	2	26.483	11.7029	1.68486e-05	0.116792	23.4059	0.993696
							CAT	4.49367	2	2.24684	47.1095	3.95181e-17	0.347391	94.2191	1
							SOD	0.242885	2	0.121442	21.1291	5.90282e-09	0.192732	42.2581	0.999981
							MDA	0.472562	2	0.236281	25.1274	2.47868e-10	0.221139	50.2548	0.999999
							GPX	5311.8	2	2655.9	205.399	7.39483e-47	0.698876	410.798	1
						a. Computed using alpha = .05
						a. Computed using alpha = .05

## Sheet: S3 table
	S3 Table. Output of repeated measure ANOVA indicating the effect of monthly variations on different parameters measured in the study.
	Tests of within-subjects Effects
	Source	Sphericity Assumed	Type III Sum of Squares	df	Mean Square	F	Sig.	Partial Eta Squared	Noncent. Parameter	Observed Powera
	Months	Condition factor	179.07	5	35.814	37.584	5.19344e-35	0.175148	187.92	1
		HSI	15.3134	5	3.06267	215.22	3.53623e-150	0.548723	1076.1	1
		SGR	1.95744e+06	5	391487	8223.7	0	0.97893	41118.5	1
		Moisture	51.0417	5	10.2083	0.334039	0.892477	0.00188367	1.67019	0.136201
		Crude protein	35.8417	5	7.16833	1.23343	0.291319	0.0069203	6.16714	0.441764
		Crude ash	9.57629	5	1.91526	34.2565	4.66897e-32	0.162156	171.283	1
		Crude fat	15.5656	5	3.11313	10.1337	1.87833e-09	0.0541523	50.6686	0.999985
		Methionine	404.526	5	80.9052	14.9461	4.19499e-14	0.077866	74.7304	1
		Threonine	516.14	5	103.228	8.25904	1.22367e-07	0.044581	41.2952	0.999775
		Valine	340.86	5	68.172	4.84488	0.000223032	0.026643	24.2244	0.981099
		Isoleucine	7761.86	5	1552.37	131.039	6.48951e-104	0.425398	655.196	1
		Leucine	867.817	5	173.563	6.7749	3.28324e-06	0.0368652	33.8745	0.9983
		Phenylalanine	505.196	5	101.039	5.7468	3.144e-05	0.0314468	28.734	0.993643
		Histidine	1319.64	5	263.927	10.2014	1.61504e-09	0.0544945	51.0072	0.999986
		Lysine	599.811	5	119.962	6.76838	3.33082e-06	0.0368311	33.8419	0.998285
		Arginine	8610.08	5	1722.02	112.651	3.82734e-92	0.388919	563.253	1
		Ornithine	34.1313	5	6.82626	37.9679	2.38413e-35	0.176621	189.839	1
		Cysteine	301.698	5	60.3397	128.168	4.01509e-102	0.419991	640.839	1
		Aspartic acid	15332.6	5	3066.52	186.906	8.02932e-136	0.513611	934.532	1
		Asparagine	24082.4	5	4816.48	242.34	5.41629e-163	0.577908	1211.7	1
		Serine	1462.3	5	292.459	28.8573	3.55792e-27	0.140181	144.286	1
		Glutamic acid	6948.09	5	1389.62	51.3513	8.43693e-47	0.224878	256.756	1
		Glycine	1596.12	5	319.225	12.6131	7.47173e-12	0.06652	63.0653	1
		Alanine	502.041	5	100.408	8.97606	2.4807e-08	0.0482646	44.8803	0.999919
		Proline	1080.05	5	216.009	17.1373	3.31782e-16	0.0882741	85.6865	1
		Tyrosine	34.5317	5	6.90635	1.05554	0.383715	0.00592817	5.27772	0.380009
		Myristic acid	2.10797	5	0.421594	133.661	1.55248e-105	0.430247	668.304	1
		Pentadecyclic acid	0.147647	5	0.0295293	23.9403	1.23877e-22	0.119141	119.701	1
		Palmitic acid	735.725	5	147.145	16.397	1.69615e-15	0.0847841	81.985	1
		Stearic acid	3.36065	5	0.672131	2.78552	0.0166414	0.0154936	13.9276	0.833734
		Arachidic acid	9.54571	5	1.90914	12.839	4.51807e-12	0.0676312	64.1952	1
		Tetrasenoic acid	17.8486	5	3.56971	103.627	4.28326e-86	0.369269	518.133	1
		Pentadecenoic acid	0.1522	5	0.03044	4.08814	0.00112538	0.0225754	20.4407	0.9555
		Palmitoleic acid	75.4104	5	15.0821	91.5973	9.99502e-78	0.341021	457.986	1
		Oleic acid	173.781	5	34.7563	4.30892	0.000703917	0.0237656	21.5446	0.965127
		Linoleic acid	184.772	5	36.9545	99.1091	5.3979e-83	0.358949	495.545	1
		Alpha linoleic acid	0.359037	5	0.0718073	0.416445	0.837503	0.00234728	2.08223	0.161329
		Ecosapentanoic acid	207.413	5	41.4826	68.8163	8.02407e-61	0.27995	344.082	1
		Decosapentanoic acid	1.56571	5	0.313141	5.26105	9.06135e-05	0.0288655	26.3053	0.988469
		Decosahexanoic acid	18.7369	5	3.74738	11.4865	9.19474e-11	0.0609406	57.4324	0.999998
		HB	34.6351	5	6.92703	42.7971	1.48135e-39	0.194712	213.986	1
		WBC	45725.2	5	9145.04	389.799	8.70593e-221	0.68772	1948.99	1
		RBC	143.174	5	28.6348	362.149	3.43174e-211	0.671705	1810.75	1
		HCT	1246.99	5	249.398	36.7574	2.78802e-34	0.171959	183.787	1
		MCV	24021.4	5	4804.28	179.517	6.82805e-132	0.50353	897.584	1
		MCH	16630.4	5	3326.07	673.982	8.58943e-299	0.792005	3369.91	1
		MCHC	6932.94	5	1386.59	440.433	3.30896e-237	0.713329	2202.17	1
		Triglycerides	187347	5	37469.4	92.3878	2.74583e-78	0.342955	461.939	1
		SGPT	7076.59	5	1415.32	108.993	1.02799e-89	0.381104	544.965	1
		SGOT	1071.73	5	214.345	33.3878	2.8005e-31	0.158697	166.939	1
		ALP	26983.1	5	5396.62	81.8504	1.13307e-70	0.316207	409.252	1
		ALB	151.112	5	30.2225	220.545	9.20859e-153	0.554767	1102.72	1
		GLUC	3648.8	5	729.76	72.3819	1.4463e-63	0.290245	361.909	1
		Cortisol	2.11044e+06	5	422088	1095.79	0	0.860936	5478.96	1
		Amylase	99656.9	5	19931.4	7078.32	0	0.975604	35391.6	1
		Lipase	15673.6	5	3134.71	1041.79	0	0.854774	5208.94	1
		Protease	6654.58	5	1330.92	677.933	1.1083e-299	0.792966	3389.66	1
		CAT	366.893	5	73.3786	1101.26	0	0.86153	5506.28	1
		SOD	0.24231	5	0.048462	14.3182	1.68768e-13	0.0748398	71.5911	1
		MDA	1.71949	5	0.343897	39.4934	1.09433e-36	0.182423	197.467	1
		GPX	30491.1	5	6098.22	678.437	8.53871e-300	0.793088	3392.19	1
		a. Computed using alpha = .05

## Sheet: S4 table
	S4 Table. Output of repeated measure ANOVA indicating the interactive effect of stocking density and months on different parameters measured in the study.
		Source	Sphericity Assumed	Type III Sum of Squares	df	Mean Square	F	Sig.	Partial Eta Squared	Noncent. Parameter	Observed Powera
		Months * Density	Condition factor	150.314	10	15.0314	15.7743	2.71343e-26	0.151277	157.743	1
			HSI	0.334078	10	0.0334078	2.34764	0.00977659	0.0258415	23.4764	0.938115
			SGR	1909.08	10	190.908	4.01027	2.16286e-05	0.0433495	40.1027	0.99807
			Moisture	52.0708	10	5.20708	0.170387	0.998119	0.00192158	1.70387	0.107929
			Crude protein	37.3427	10	3.73427	0.642542	0.777838	0.00720803	6.42542	0.34302
			Crude ash	2.77992	10	0.277992	4.97219	4.83628e-07	0.0531943	49.7219	0.999812
			Crude fat	14.0085	10	1.40085	4.55999	2.50032e-06	0.0490006	45.5999	0.999477
			Methionine	167.519	10	16.7519	3.09466	0.000694715	0.0337865	30.9466	0.985554
			Threonine	491.987	10	49.1987	3.93628	2.88148e-05	0.0425837	39.3628	0.997711
			Valine	377.893	10	37.7893	2.68563	0.00303804	0.0294523	26.8563	0.96718
			Isoleucine	25942.7	10	2594.27	218.988	1.92053e-231	0.712184	2189.88	1
			Leucine	263.847	10	26.3847	1.02991	0.415788	0.0115035	10.2991	0.552348
			Phenylalanine	193.898	10	19.3898	1.10284	0.356767	0.012308	11.0284	0.58846
			Histidine	2610.09	10	261.009	10.0886	3.4858e-16	0.102331	100.886	1
			Lysine	186.065	10	18.6065	1.0498	0.399166	0.011723	10.498	0.562345
			Arginine	678.207	10	67.8207	4.43669	4.07158e-06	0.0477388	44.3669	0.999296
			Ornithine	3.50732	10	0.350732	1.95078	0.0356605	0.0215673	19.5078	0.877027
			Cysteine	6.5	10	0.65	1.38067	0.184133	0.0153611	13.8067	0.710417
			Aspartic acid	1031.33	10	103.133	6.286	2.34248e-09	0.0663178	62.86	0.999994
			Asparagine	2983.39	10	298.339	15.0108	5.9355e-25	0.145017	150.108	1
			Serine	292.487	10	29.2487	2.886	0.00148546	0.0315803	28.86	0.977893
			Glutamic acid	1428.19	10	142.819	5.27766	1.41608e-07	0.0562784	52.7766	0.999913
			Glycine	736.332	10	73.6332	2.90936	0.00136528	0.0318278	29.0936	0.978907
			Alanine	339.005	10	33.9005	3.03056	0.000878728	0.0331098	30.3056	0.983512
			Proline	506.43	10	50.643	4.01781	2.10049e-05	0.0434274	40.1781	0.998104
			Tyrosine	285.732	10	28.5732	4.36704	5.35806e-06	0.0470246	43.6704	0.999167
			Myristic acid	0.139055	10	0.0139055	4.40855	4.54952e-06	0.0474505	44.0855	0.999246
			Pentadecyclic acid	0.0718433	10	0.00718433	5.82455	1.54245e-08	0.0617501	58.2455	0.999979
			Palmitic acid	142.625	10	14.2625	1.58933	0.104804	0.0176417	15.8933	0.784137
			Stearic acid	4.59949	10	0.459949	1.90617	0.0409757	0.0210845	19.0617	0.86773
			Arachidic acid	1.35644	10	0.135644	0.912209	0.521099	0.0102023	9.12209	0.49117
			Tetrasenoic acid	6.58301	10	0.658301	19.1101	4.53619e-32	0.177586	191.101	1
			Pentadecenoic acid	0.245445	10	0.0245445	3.29636	0.000329099	0.0359095	32.9636	0.990545
			Palmitoleic acid	0.887443	10	0.0887443	0.538967	0.863089	0.00605316	5.38967	0.286052
			Oleic acid	79.8032	10	7.98032	0.989363	0.450808	0.0110556	9.89363	0.531645
			Linoleic acid	9.00624	10	0.900624	2.4154	0.00776762	0.0265676	24.154	0.945317
			Alpha linoleic acid	12.5798	10	1.25798	7.29566	3.67918e-11	0.0761585	72.9566	1
			Ecosapentanoic acid	75.4829	10	7.54829	12.522	1.52298e-20	0.123953	125.22	1
			Decosapentanoic acid	0.832298	10	0.0832298	1.39833	0.175904	0.0155546	13.9833	0.717262
			Decosahexanoic acid	12.0783	10	1.20783	3.70224	7.09293e-05	0.0401534	37.0224	0.996107
			HB	3.47338	10	0.347338	2.14595	0.0191025	0.023674	21.4595	0.911533
			WBC	7159.26	10	715.926	30.5157	8.47026e-51	0.2564	305.157	1
			RBC	13.005	10	1.3005	16.4476	1.8075e-27	0.156722	164.476	1
			HCT	1140.93	10	114.093	16.8157	4.13277e-28	0.159669	168.157	1
			MCV	711.75	10	71.175	2.65953	0.00333099	0.0291745	26.5953	0.965482
			MCH	141.432	10	14.1432	2.86592	0.00159695	0.0313675	28.6592	0.976986
			MCHC	65.425	10	6.5425	2.07815	0.0237968	0.0229432	20.7815	0.900621
			Triglycerides	48220.1	10	4822.01	11.8896	2.05112e-19	0.118434	118.896	1
			SGPT	252.883	10	25.2883	1.94744	0.0360352	0.0215312	19.4744	0.87635
			SGOT	205.583	10	20.5583	3.2023	0.000466945	0.0349206	32.023	0.988461
			ALP	100.283	10	10.0283	0.152099	0.99885	0.00171569	1.52099	0.100789
			ALB	3.20563	10	0.320563	2.33927	0.0100565	0.0257518	23.3927	0.93717
			GLUC	925.657	10	92.5657	9.18121	1.49679e-14	0.0939915	91.8121	1
			Cortisol	1455.34	10	145.534	0.377823	0.956437	0.00425103	3.77823	0.201632
			Amylase	151.064	10	15.1064	5.36479	9.96087e-08	0.0571545	53.6479	0.999931
			Lipase	628.407	10	62.8407	20.8844	4.34515e-35	0.190927	208.844	1
			Protease	299.979	10	29.9979	15.2801	1.99582e-25	0.147236	152.801	1
			CAT	0.658118	10	0.0658118	0.987694	0.45228	0.0110372	9.87694	0.530785
			SOD	0.044185	10	0.0044185	1.30546	0.222686	0.0145365	13.0546	0.680022
			MDA	0.0211883	10	0.00211883	0.243328	0.991709	0.00274193	2.43328	0.138376
			GPX	1416.82	10	141.682	15.7623	2.84743e-26	0.15118	157.623	1
			a. Computed using alpha = .05
